# Supplementary material for: CENP-V is required for proper chromosome segregation through interaction with spindle microtubules in mouse oocytes
Source: Nat Commun. 2021 Nov 11;12:6547. doi: 10.1038/s41467-021-26826-3 (PMC8586017; doi:10.1038/s41467-021-26826-3)
Supplement: Supplementary file 15 — Source Data [file 41467_2021_26826_MOESM15_ESM.xlsx]

## Sheet: Figure 1C (Dali)
Coloc_Job_Name: Colocalization_of_cenp-v airy-1.tif_versus_tub airy-1.tif in the CENTER
% zero-zero pixels: 0.00
% saturated ch1 pixels: 0.01
% saturated ch2 pixels: 0.01
Channel 1 Max: 6519.000
Channel 2 Max: 7796.000
Channel 1 Min: 2242.000
Channel 2 Min: 3437.000
Channel 1 Mean: 3927.070
Channel 2 Mean: 5151.773
Channel 1 Integrated (Sum) Intensity: 89914190.000
Channel 2 Integrated (Sum) Intensity: 117954985.000
Mask Type Used: ROI
Mask ID Used: 485792411
m (slope): 1.07
b (y-intercept): 947.37
b to y-mean ratio: 0.18
Ch1 Max Threshold: 3675.00
Ch2 Max Threshold: 4882.00
Threshold regression: Costes
Pearson's R value (no threshold): 0.39
Pearson's R value (below threshold): -0.00
Pearson's R value (above threshold): 0.08
Coloc_Job_Name: Colocalization_of_cenp-v airy-1.tif_versus_tub airy-1.tif in the POLES
% zero-zero pixels: 0.00
% saturated ch1 pixels: 0.00
% saturated ch2 pixels: 0.00
Channel 1 Max: 17192.000
Channel 2 Max: 8245.000
Channel 1 Min: 64.000
Channel 2 Min: 66.000
Channel 1 Mean: 2398.900
Channel 2 Mean: 2066.758
Channel 1 Integrated (Sum) Intensity: 1389258194.000
Channel 2 Integrated (Sum) Intensity: 1196906841.000
Mask Type Used: none
Mask ID Used: 1480842986
Channel 2
tub airy-1.tif
Channel 1
cenp-v airy-1.tif
m (slope): 1.55
b (y-intercept): -1651.19
b to y-mean ratio: -0.80
Ch1 Max Threshold: 5175.00
Ch2 Max Threshold: 6369.00
Threshold regression: Costes
Pearson's R value (no threshold): 0.77
Pearson's R value (below threshold): 0.77
Pearson's R value (above threshold): -0.41
Costes P-Value: 1.00
Costes Shuffled Mean: 0.00
Costes Shuffled Std.D.: 0.01
Ratio of rand. Pearsons >= actual Pearsons value : 0.00

## Sheet: Fig 2b,c
time (h)	CONTROL	Control AVG GV to GVBD	std	avg GVBDto PB	std	EXEX	exex avg GV to GVBD	std	avg GVBDto PB	std
0		9.02778	19.3948	0	0		0.862069	2.35562	0	0
0.5		11.1111	22.1285	0	0		1.15969	2.23534	0	0
1		27.7034	29.1856	0	0		17.7879	25.9418	0	0
1.5		49.5917	26.6157	0	0		42.3658	33.259	0	0
2		74.5297	18.5157	0	0		56.0774	35.4819	0	0
2.5		81.6401	17.0622	0	0		58.4933	36.0847	0	0
3		85.4024	13.7669	0	0		60.2655	35.8649	0	0
3.5		86.8246	11.9787	0	0		63.2521	35.6425	0	0
4		87.9865	12.0629	0	0		65.2172	35.4205	0	0
4.5		88.6275	11.9758	0	0		66.8105	35.4211	0	0
5		89.5452	10.9319	0	0		67.9733	35.7089	0.625	1.60422
5.5		91.7449	10.0814	0	0		68.8807	34.9209	1.16848	1.9698
6		93.0804	10.7422	0.911854	2.41254		70.434	34.0739	2.02446	2.95211
6.5		93.6012	10.9679	1.21581	3.21672		71.1487	32.9566	2.02446	2.95211
7		93.6012	10.9679	1.51976	4.0209		72.6897	32.8021	4.44293	7.01649
7.5		93.6012	10.9679	5.30356	5.64589		73.5829	32.6568	4.74781	6.87705
8		93.6012	10.9679	12.2199	9.90028		73.5829	32.6568	5.36519	6.76188
8.5		93.6012	10.9679	16.4616	12.061		74.3499	31.9072	8.1641	11.2032
9		94.122	9.88186	25.4652	14.0248		75.574	30.9512	10.9215	11.1671
9.5		94.122	9.88186	37.8622	10.9846		76.3937	29.6852	17.3887	11.6067
10		94.122	9.88186	44.6463	11.8141		76.5986	29.3838	24.8412	8.50413
10.5		94.122	9.88186	51.1888	13.778		77.1084	28.5532	33.6796	6.77927
11		94.122	9.88186	54.1077	14.3417		77.1084	28.5532	35.2673	6.69859
11.5		94.122	9.88186	55.0006	14.6877		78.023	27.0191	37.8266	7.03566
12		94.122	9.88186	56.3462	13.4813		78.023	27.0191	40.6183	7.47925		t test GVBD to PB 20h
12.5		94.3824	9.34176	59.9646	14.5505		78.8377	25.7277	40.6183	7.47925
13		94.3824	9.34176	61.6714	15.07		79.4333	25.425	40.9308	7.9732		9.72559e-05
13.5		94.3824	9.34176	63.4698	12.1112		79.7381	24.977	41.3618	8.41162
14		94.3824	9.34176	64.2024	12.398		80.043	24.5459	41.8618	7.97441
14.5		94.3824	9.34176	64.7977	11.4314		80.043	24.5459	41.8618	7.97441
15		94.3824	9.34176	65.3929	10.6116		80.043	24.5459	43.0632	8.07607
15.5		94.3824	9.34176	66.2463	11.0913		80.043	24.5459	43.0632	8.07607
16		94.3824	9.34176	66.9967	10.7974		80.043	24.5459	44.6522	8.6659			t test GV to GVBD 10h
16.5		94.3824	9.34176	69.6816	8.61135		80.043	24.5459	44.6522	8.6659
17		94.3824	9.34176	69.9855	8.0384		80.3479	24.1324	44.6522	8.6659
17.5		94.3824	9.34176	69.9855	8.0384		80.3479	24.1324	44.6522	8.6659
18		94.3824	9.34176	69.9855	8.0384		80.5528	23.7683	44.6522	8.6659			0.0232313
18.5		94.3824	9.34176	70.432	8.24495		80.8577	23.3648	45.31	9.37182
19		94.3824	9.34176	71.4863	7.59392		80.8577	23.3648	45.31	9.37182
19.5		94.3824	9.34176	71.4863	7.59392		81.0626	22.9981	45.31	9.37182
20		94.3824	9.34176	72.0815	7.31121		81.0626	22.9981	45.31	9.37182

## Sheet: Fig 2d
CONTROLS	2017-10-04	2017-10-02	2015-10-30	2017-07-18	2017-07-19	2018-04-05	AVERAGE		STD
GVBD TO PB
0	0	0	0	0	0	0	0		0
0.5	0	0	0	0	0	0	0		0
1	0	0	0	0	0	0	0		0
1.5	0	0	0	0	0	0	0		0
2	0	0	0	0	0	0	0		0
2.5	0	0	0	0	0	0	0		0
3	0	0	0	0	0	0	0		0
3.5	0	0	0	4.34783	0	0	0.724638		1.77499
4	0	0	0	4.34783	0	0	0.724638		1.77499
4.5	0	0	0	4.34783	0	0	0.724638		1.77499
5	0	0	0	4.34783	12.5	0	2.80797		5.05659
5.5	0	0	0	13.0435	12.5	0	4.25725		6.59754
6	0	0	8.33333	21.7391	12.5	0	7.09541		8.90186
6.5	0	0	8.33333	26.087	12.5	0	7.82005		10.3856
7	0	0	16.6667	30.4348	12.5	0	9.93357		12.3956
7.5	7.14286	0	25	34.7826	12.5	10.2564	14.947		12.7029
8	7.14286	0	66.6667	34.7826	25	23.0769	26.1115		23.5456
8.5	21.4286	9.09091	75	34.7826	25	30.7692	32.6786		22.5436
9	35.7143	27.2727	83.3333	52.1739	25	41.0256	44.0867		21.5971
9.5	35.7143	27.2727	91.6667	52.1739	50	46.1538	50.4969		22.2475
10	57.1429	36.3636	91.6667	56.5217	62.5	53.8462	59.6735		18.0289
10.5	64.2857	45.4545	91.6667	60.8696	75	58.9744	66.0418		15.7512
11	71.4286	63.6364	91.6667	60.8696	75	61.5385	70.6899		11.7396
11.5	71.4286	63.6364	91.6667	60.8696	75	61.5385	70.6899		11.7396
12	71.4286	63.6364	91.6667	60.8696	75	61.5385	70.6899		11.7396
12.5	71.4286	63.6364	91.6667	65.2174	75	66.6667	72.2693		10.393
13	71.4286	63.6364	91.6667	65.2174	75	66.6667	72.2693		10.393
13.5	71.4286	63.6364	91.6667	65.2174	87.5	66.6667	74.3526		12.1536
14	71.4286	63.6364	91.6667	65.2174	87.5	69.2308	74.78		11.871
14.5	71.4286	63.6364	91.6667	65.2174	87.5	69.2308	74.78		11.871
15	71.4286	63.6364	91.6667	65.2174	87.5	69.2308	74.78		11.871
15.5	71.4286	63.6364	91.6667	65.2174	87.5	69.2308	74.78		11.871
16	71.4286	63.6364	91.6667	65.2174	87.5	69.2308	74.78		11.871
16.5	71.4286	63.6364	91.6667	65.2174	87.5	69.2308	74.78		11.871
17	71.4286	63.6364	91.6667	65.2174	87.5	69.2308	74.78		11.871
17.5	71.4286	63.6364	91.6667	65.2174	87.5	69.2308	74.78		11.871
18	71.4286	63.6364	91.6667	65.2174	87.5	69.2308	74.78		11.871
18.5	71.4286	63.6364	91.6667	65.2174	87.5	69.2308	74.78		11.871
19	71.4286	63.6364	91.6667	65.2174	87.5	69.2308	74.78		11.871		t test	2.20177e-09
19.5	71.4286	63.6364	91.6667	65.2174	87.5	69.2308	74.78		11.871
20	71.4286	63.6364	91.6667	65.2174	87.5	69.2308	74.78		11.871
GDF9+	2017-10-04	2017-10-02	2015-10-30	2017-07-18	2017-07-19	2018-04-05	AVERAGE		STD
GVBD TO PB
0	0	0	0	0	0	0	0		0
0.5	0	0	0	0	0	0	0		0
1	0	0	0	0	0	0	0		0
1.5	0	0	0	0	0	0	0		0
2	0	0	0	0	0	0	0		0
2.5	0	0	0	0	0	0	0		0
3	0	0	0	0	0	0	0		0
3.5	0	0	0	0	0	0	0		0
4	0	0	0	0	0	0	0		0
4.5	0	0	0	0	0	0	0		0
5	0	0	0	0	0	0	0		0
5.5	8.33333	0	0	0	0	0	1.38889		3.40207
6	8.33333	0	0	3.57143	0	0	1.98413		3.42283
6.5	8.33333	0	0	3.57143	0	0	1.98413		3.42283
7	8.33333	0	0	3.57143	0	0	1.98413		3.42283
7.5	16.6667	0	0	3.57143	5.26316	0	4.25021		6.4784
8	33.3333	0	0	3.57143	5.26316	0	7.02799		13.0783
8.5	33.3333	0	0	7.14286	5.26316	0	7.62322		12.9704
9	33.3333	0	33.3333	7.14286	15.7895	4	15.5998		14.6862
9.5	33.3333	0	41.6667	14.2857	26.3158	12	21.2669		15.3241
10	33.3333	0	41.6667	28.5714	31.5789	16	25.1917		14.8932
10.5	33.3333	10	41.6667	28.5714	36.8421	24	29.0689		11.1971
11	33.3333	10	50	35.7143	36.8421	24	31.6483		13.4928
11.5	41.6667	10	50	35.7143	36.8421	28	33.7038		13.6914
12	41.6667	10	50	35.7143	36.8421	32	34.3705		13.4534
12.5	41.6667	30	50	35.7143	36.8421	32	37.7038		7.25925
13	41.6667	30	50	35.7143	36.8421	32	37.7038		7.25925
13.5	41.6667	30	50	35.7143	36.8421	32	37.7038		7.25925
14	41.6667	30	50	35.7143	36.8421	36	38.3705		6.79979
14.5	41.6667	30	50	35.7143	36.8421	36	38.3705		6.79979
15	41.6667	30	50	35.7143	36.8421	36	38.3705		6.79979
15.5	41.6667	30	50	35.7143	36.8421	36	38.3705		6.79979
16	41.6667	30	50	35.7143	36.8421	40	39.0372		6.71648
16.5	41.6667	30	50	35.7143	36.8421	40	39.0372		6.71648
17	41.6667	30	50	35.7143	36.8421	40	39.0372		6.71648
17.5	41.6667	30	50	35.7143	36.8421	40	39.0372		6.71648
18	41.6667	30	50	35.7143	36.8421	40	39.0372		6.71648
18.5	41.6667	30	50	35.7143	36.8421	40	39.0372		6.71648
19	41.6667	30	50	35.7143	36.8421	40	39.0372		6.71648
19.5	41.6667	30	50	35.7143	36.8421	40	39.0372		6.71648
20	41.6667	30	50	35.7143	36.8421	40	39.0372		6.71648

## Sheet: Fig 2e
	08.09.2016	10.30.2016				08.09.2016	10.30.2016
	WT,spo11cre+	WT,spo11cre+	avg PB CONTROL	STD CONT		fl/ex,spo11cre+	fl/ex,spo11cre+	avg PB SPO11	STD SPO11
7	0	0	0	0		0	0	0	0
7.5	0	0	0	0		0	0	0	0
8	0	0	0	0		0	0	0	0
8.5	0	0	0	0		0	0	0	0
9	0	0	0	0		0	0	0	0
9.5	4.7619	0	2.38095	2.74929		0	0	0	0
10	9.52381	7.14286	8.33333	1.37464		0	0	0	0
10.5	14.2857	7.14286	10.7143	4.12393		0	3.33333	1.66667	1.9245
11	19.0476	14.2857	16.6667	2.74929		0	6.66667	3.33333	3.849
11.5	28.5714	21.4286	25	4.12393		0	6.66667	3.33333	3.849
12	33.3333	42.8571	38.0952	5.49857		0	10	5	5.7735
12.5	42.8571	64.2857	53.5714	12.3718		33.3333	13.3333	23.3333	11.547
13	47.619	71.4286	59.5238	13.7464		33.3333	13.3333	23.3333	11.547
13.5	52.381	71.4286	61.9048	10.9971		33.3333	16.6667	25	9.6225
14	52.381	71.4286	61.9048	10.9971		41.6667	20	30.8333	12.5093
14.5	57.1429	78.5714	67.8571	12.3718		41.6667	26.6667	34.1667	8.66025
15	57.1429	78.5714	67.8571	12.3718		41.6667	26.6667	34.1667	8.66025
15.5	61.9048	78.5714	70.2381	9.6225		41.6667	26.6667	34.1667	8.66025
16	61.9048	78.5714	70.2381	9.6225		41.6667	26.6667	34.1667	8.66025
16.5	61.9048	78.5714	70.2381	9.6225		41.6667	26.6667	34.1667	8.66025
17	61.9048	78.5714	70.2381	9.6225		41.6667	26.6667	34.1667	8.66025
17.5	61.9048	78.5714	70.2381	9.6225		41.6667	26.6667	34.1667	8.66025
18	61.9048	78.5714	70.2381	9.6225		41.6667	26.6667	34.1667	8.66025
18.5	66.6667	78.5714	72.619	6.87322		41.6667	26.6667	34.1667	8.66025
19	66.6667	78.5714	72.619	6.87322		41.6667	26.6667	34.1667	8.66025
19.5	66.6667	78.5714	72.619	6.87322		41.6667	26.6667	34.1667	8.66025
20	66.6667	78.5714	72.619	6.87322		41.6667	26.6667	34.1667	8.66025
	66.6667	78.5714	72.619	6.87322		41.6667	26.6667	34.1667	8.66025
	66.6667	78.5714	72.619	6.87322		41.6667	26.6667	34.1667	8.66025
	66.6667	78.5714	72.619	6.87322		41.6667	26.6667	34.1667	8.66025
	66.6667	78.5714	72.619	6.87322		41.6667	26.6667	34.1667	8.66025
	66.6667	78.5714	72.619	6.87322		41.6667	26.6667	34.1667	8.66025
	66.6667	78.5714	72.619	6.87322		41.6667	26.6667	34.1667	8.66025
	66.6667	78.5714	72.619	6.87322		41.6667	26.6667	34.1667	8.66025
			t test	1.03122e-05

## Sheet: Fig 2f,g
			<6months							>12 monthhs
				GV number		PB number				GV number		PB number
				Cenp-V+/+	Cenp-V-/-	Cenp-V+/+	Cenp-V-/-			Cenp-V+/+	Cenp-V-/-	Cenp-V+/+	Cenp-V-/-
			mice 1	30	20
			mice 2	44	25				mice 1	16	9	13	6
			mice 3	24	44				mice 2	10	14	6	8
			mice 4	42	42	69.2	55		mice 3	12	17	9	14
			mice 5	64	41	61.7	35		mice 4	5	13	5	10
			mice 6	43	61	69.2	43.5		mice 5	12	15
			mice 7	32	35	78.1	40		mice 6	14	5
			mice 8	24	15	70.8	46.7		mice 7	10	6
			mice 9	19	29				mice 8	9	18
			mice 10	26	19	84.6	57.9		mice 9	10	0
strains			mice 11			71.875	21.9512		mice 10	17	6
L511			mice 12			90.6977	31.1475		mice 11	18	17
CP58.7 #1			mice 13			86.7925	71.4286		mice 12	2	10
ex/+									mice 13		20
CPV54.18 #3exex
CPV54.18 #4exex
CPG55.2 #1exex
			std	13.1693	13.8522	9.40448	14.6228
			Average	34.8	33.1	75.885	44.7364
			% PB
				t test	0.787384		8.51656e-05
									std	4.60859	5.92777	3.32738	3.16228
									Average	11.25	11.5385
									% PB
										t test	0.895988	t test	0.632083
										Life imaging: AVG 3 exp, 8 females 12-14 months old
			GV number/female
			Cenp-V+/+	Cenp-V-/-
			34.8	33.1	11.25	11.5385	75.885	44.7364	76.72	71.69
			34.8	11.25
			33.1	11.5385
			75.885	76.72
			44.7364	71.69
							<6 months	>12 months

## Sheet: Figure 2h(Dali)
Ctrl	Cenp-V-/-
20	75
0	80
40	80
Unpaired t test
P value	0.0075
P value summary	**
Significantly different? (P < 0.05)	Yes
One- or two-tailed P value?	Two-tailed
t, df	t=5.000 df=4

## Sheet: Fig 3b
		Ctrl		avg ctrl h2b tub	std		Cenp-V-/-		avg V-/- h2b-tub	std	avg V-/- inj cenp-v	std
	4	0	0	0	0		0	0	0	0	0	0
	4.5	0	0	0	0		0	0	0	0	3	3.4641
	5	0	0	0	0		0	0	0	0	3	3.4641
	5,5	5	0	2.5	2.88675		0	0	0	0	3	3.4641
	6	5	0	2.5	2.88675		0	0	0	0	9.5	10.9697
	6,5	5	0	2.5	2.88675		0	0	0	0	9.5	10.9697
	7	9	8	8.5	0.57735		4	0	2	2.3094	29	24.2487
	7,5	14	8	11	3.4641		4	0	2	2.3094	35.5	31.7543
	8	23	17	20	3.4641		12	7	9.5	2.88675	43	30.0222
	8,5	41	42	41.5	0.57735		12	7	9.5	2.88675	47	25.4034
	9	45	50	47.5	2.88675		19	7	13	6.9282	51	20.7846
	9,5	50	50	50	0		23	13	18	5.7735	65.5	17.8979
	10	55	58	56.5	1.73205		27	13	20	8.0829	78	3.4641
	10,5	64	58	61	3.4641		31	20	25.5	6.35085	78	3.4641
	11	64	58	61	3.4641		31	20	25.5	6.35085	81.5	7.50555
	11,5	64	58	61	3.4641		35	27	31	4.6188	81.5	7.50555
	12	73	67	70	3.4641		38	33	35.5	2.88675	81.5	7.50555
	12,5	77	67	72	5.7735		38	33	35.5	2.88675	81.5	7.50555
	13	77	67	72	5.7735		42	33	37.5	5.19615	81.5	7.50555
	13,5	82	67	74.5	8.66025		50	40	45	5.7735	81.5	7.50555
	14	82	67	74.5	8.66025		50	40	45	5.7735	81.5	7.50555
	14,5	82	67	74.5	8.66025		50	40	45	5.7735	81.5	7.50555
	15
	15.5
								p value	0.25337
								p value	0.000207795

## Sheet: Fig 3c
		ctrl		avg ctrl	std		Cenp-V-/-			avg V-/-	std		Ctrl inj			avg Ctrl inj from 3a	std		Cenp-V-/- inj			avg V-/- inj CENP-V	std	avg V-/- inj 3a
0		0	0	0	0		0	0	0	0	0		0	0	0	0	0		0	0	0	0	0	0	0
0,5		0	0	0	0		0	0	0	0	0		0	0	0	0	0		0	0	0	0	0	0	0
1		0	0	0	0		0	0	0	0	0		0	0	0	0	0		0	0	0	0	0	0	0
1,5		0	0	0	0		0	0	0	0	0		0	0	0	0	0		0	0	0	0	0	0	0
2		0	0	0	0		0	0	0				0	0	0	0	0		0	0	0	0	0	0	0
2,5		0	0	0	0		0	0	0				0	0	0	0	0		0	0	0	0	0	0	0
3		0	0	0	0		0	0	0	0	0		0	0	0	0	0		0	0	0	0	0	0	0
3,5		0	0	0	0		0	0	0	0	0		0	0	0	0	0		0	0	0	0	0	0	0
4		6.25	0	3.125	3.60844		0	0	0	0	0		0	0	0	0	0		0	0	0	0	0	0	0
4,5		6.25	0	3.125	3.60844		0	0	0	0	0		0	0	0	0	0		0	0	0	0	0	0	0
5		6.25	0	3.125	3.60844		0	0	0	0	0		0	0	0	0	0		0	0	0	0	0	0	0
5,5		6.25	0	3.125	3.60844		0	0	0	0	0		0	0	0	0	0		0	0	0	0	0	0	0
6		6.25	0	3.125	3.60844		0	0	0	0	0		0	0	0	0	0		0	0	0	0	0	0	0
6,5		6.25	0	3.125	3.60844		0	0	0	0	0		0	0	0	0	0		0	0	0	0	0	0	0
7		6.25	0	3.125	3.60844		0	0	4	0	0		0	0	0	0	0		0	0	5	1.66667	2.58199	0	0
7,5		6.25	14.2857	10.2679	4.63942		0	0	12	0	0		0	0	10	5	5.7735		0	0	10	3.33333	5.16398	0	0
8		6.25	23.8095	15.0298	10.138		0	0	12	1.33333	2.06559		0	0	15	13.3333	3.849		0	0	14	4.66667	7.22957	0	0
8,5		6.25	42.8571	24.5536	21.1351		0	0	16	4	6.19677		0	0	25	34.1667	27.9053		0	0	14	4.66667	7.22957	8	1.1547
9		6.25	42.8571	24.5536	21.1351		0	0	24	4	6.19677		0	0	25	44.1667	16.3583		0	0	14	4.66667	7.22957	18	10.3923
9,5		6.25	42.8571	24.5536	21.1351		0	0	32	5.33333	8.26236		0	8	25	53.3333	15.396		6	0	19	8.33333	8.68716	30	3.4641
10		6.25	42.8571	24.5536	21.1351		6	0	40	8	12.3935		0	15	25	57.5	20.2073		13	0	19	10.6667	8.68716	30	3.4641
10,5		12.5	42.8571	27.6786	17.5267		22	7	44	10.6667	16.5247		0	23	25	62.5	14.4338		19	0	24	14.3333	11.3255	30	3.4641
11		18.75	47.6191	33.1845	16.6676		28	7	44	15.3333	19.2942		0	23	25	62.5	14.4338		25	8	29	20.6667	9.9733	30	3.4641
11,5		25	52.3809	38.6905	15.8084		28	7	44	24.3333	16.6453		0	23	30	62.5	14.4338		31	8	33	24	12.4258	33.5	7.50555
12		43.75	52.3809	48.0655	4.98308		33	7	48	26.3333	16.5972		0	31	30	62.5	14.4338		44	25	38	35.6667	8.68716	38	2.3094
12,5		50	52.3809	51.1905	1.37464		33	7	48	26.3333	16.5972		18	31	30	62.5	14.4338		50	25	38	37.6667	11.1833	38	2.3094
13		62.5	52.3809	57.4405	5.84224		39	14	48	29.3333	18.5544		36	31	30	62.5	14.4338		50	25	38	37.6667	11.1833	38	2.3094
13,5		68.75	52.3809	60.5655	9.45068		50	14	48	29.3333	18.5544		36	31	30	67.5	8.66025		50	33	38	40.3333	7.81452	38	2.3094
14		68.75	52.3809	60.5655	9.45068		50	14	48	33.6667	15.7565		36	31	30	67.5	8.66025		56	42	43	47	6.9857	38	2.3094
14,5		68.75	52.3809	60.5655	9.45068		50	14	48	37.3333	18.096		36	31	30	67.5	8.66025		63	50	43	52	9.07744	42.5	2.88675
15		68.75	52.3809	60.5655	9.45068		50	21	48	37.3333	18.096		45	31	30	72.5	2.88675		63	50	43	52	9.07744	42.5	2.88675
15,5		68.75	52.3809	60.5655	9.45068		50	29	48	37.3333	18.096		45	31	30	72.5	2.88675		69	58	43	56.6667	11.6733	42.5	2.88675
16		75	52.3809	63.6905	13.0591		50	36	48	39.6667	14.4868		55	31	30	76.6667	7.69801		69	67	48	61.3333	10.3666	42.5	2.88675
16,5		75	52.3809	63.6905	13.0591		50	43	48	42.3333	10.3666		64	54	40	76.6667	7.69801		69	67	67	67.6667	1.0328	46	1.1547
17		75	57.1429	66.0714	10.3098		50	43	48	44.6667	6.77249		64	54	45	76.6667	7.69801		69	67	67	67.6667	1.0328	46	1.1547
17,5		75	61.9048	68.4524	7.56054		50	50	48	47	3.2249		64	54	60	76.6667	7.69801		69	75	71	71.6667	2.73252	46	1.1547
18		75	61.9048	68.4524	7.56054		50	50	48	47	3.2249		64	62	60	76.6667	7.69801		69	75	71	71.6667	2.73252	46	1.1547
18,5		75	61.9048	68.4524	7.56054		50	50	48	49.3333	1.0328		64	62	70	76.6667	7.69801		69	75	71	71.6667	2.73252	46	1.1547
19		81.25	71.4286	76.3393	5.67041		50	50	48	49.3333	1.0328		64	69	70	76.6667	7.69801		75	75	81	77	3.09839	46	1.1547
19,5		87.5	76.1905	81.8452	6.52955		50	57	56	49.3333	1.0328		64	69	70	76.6667	7.69801		81	75	86	80.6667	4.92612	46	1.1547
20		87.5	80.9524	84.2262	3.78027		50	57	60	49.3333	1.0328		64	77	75	76.6667	7.69801		81	83	86	83.3333	2.25093	46	1.1547
										t test	0.0052806

## Sheet: 4a
	control				AVG Ctrl	STD		control +Rev				AVG Ctrol+Rev	STD		KO		AVG ko	STD		KO+ REV				AVG ko+rev	STD
4	0	0	0	0	0	0			0	0	0	0	0		0	0	0	0		0	0	0	0	0	0
4.5	0	0	0	0	0	0			0	0	0	0	0	0	0	0	0	0	0	0	0	0	0	0	0
5	0	0	0	0	0	0			0	0	0	0	0	0	0	0	0	0	0	0	0	0	0	0	0
5.5	0	0	0	0	0	0			0	0	0	0	0		0	0	0	0		12.5	0	0	0	3.125	5.78638
6	0	0	0	0	0	0			0	0	0	0	0		0	0	0	0		12.5	0	0	0	3.125	5.78638
6.5	0	0	0	0	0	0			0	0	13	4.33333	6.71317		0	0	0	0		12.5	0	5	0	4.375	5.46907
7	0	0	0	0	0	0			25	3	13	13.6667	9.85224		0	0	0	0		12.5	3	14	0	7.375	6.40731
7.5	0	0	0	0	0	0			25	5	25	18.3333	10.328		0	0	0	0		25	18	52	0	23.75	19.9768
8	0	0	0	0	0	0			25	5	69	33	29.2848		0	0	0	0		25	48	67	0	38.3333	26.8222
8.5	0	0	0	12.5	3.125	0			25	26	94	48.3333	35.3761		0	0	0	0		25	78	76	7.69231	53.8974	33.0829
9	0	0	3.84615	12.5	4.08654	1.98615			75	42	94	70.3333	23.5344		11.1111	0	5.55556	6.415		25	85	86	38.4615	69.8205	24.2947
9.5	7.69231	0	7.69231	12.5	6.97115	3.97229			75	79	94	82.6667	8.95917		33.3333	5	19.1667	16.3583		37.5	98	86	61.5385	81.8462	16.6205
10	38.4615	7.14286	7.69231	12.5	16.4492	16.0329			75	92	94	87	9.33809		55.5556	14	34.7778	23.9921		62.5	98	86	92.3077	92.1026	5.36891
10.5	61.5385	14.2857	23.0769	12.5	27.8503	22.4778			75	92	94	87	9.33809		60	23	41.5	21.362		80	98	86	92.3077	89.0769	7.20946
11	92.3077	25	23.0769	12.5	38.2212	35.2646			75	92	94	87	9.33809		60	32	46	16.1658		80	98	86	92.3077	89.0769	7.20946
11.5	92.3077	35.7143	30.7692	12.5	42.8228	30.5816			75	95	94	88	10.0797		60	41	50.5	10.9697		80	98	86	92.3077	89.0769	7.20946
12	92.3077	42.8571	46.1538	37.5	54.7047	24.7289			75	95	94	88	10.0797		60	41	50.5	10.9697		80	98	86	92.3077	89.0769	7.20946
12.5	92.3077	53.5714	53.8462	50	62.4313	19.9328			75	95	94	88	10.0797		60	41	50.5	10.9697		80	98	86	92.3077	89.0769	7.20946
13	92.3077	53.5714	57.6923	87.5	72.7679	19.0288			75	95	94	88	10.0797		60	41	50.5	10.9697		80	98	86	92.3077	89.0769	7.20946
13.5	92.3077	60.7143	57.6923	87.5	74.5536	17.1484			75	95	94	88	10.0797		60	41	50.5	10.9697		80	98	86	92.3077	89.0769	7.20946
14	92.3077	64.2857	57.6923	87.5	75.4464	16.4395			75	95	94	88	10.0797		60	50	55	5.7735		80	98	86	92.3077	89.0769	7.20946
14.5	92.3077	71.4286	57.6923	87.5	77.2321	15.5899			75	95	94	88	10.0797		60	50	55	5.7735		80	98	86	92.3077	89.0769	7.20946
15	92.3077	71.4286	57.6923	87.5	77.2321	15.5899			75	95	94	88	10.0797		60	50	55	5.7735		80	98	86	92.3077	89.0769	7.20946
15.5	92.3077	71.4286	57.6923	87.5	77.2321	15.5899			75	95	94	88	10.0797		60	50	55	5.7735		80	98	86	92.3077	89.0769	7.20946
16	92.3077	71.4286	57.6923	87.5	77.2321	15.5899			75	95	94	88	10.0797		60	50	55	5.7735		80	98	86	92.3077	89.0769	7.20946
16.5	92.3077	71.4286	61.5385	87.5	78.1937	14.0499			75	95	94	88	10.0797		60	50	55	5.7735		80	98	86	92.3077	89.0769	7.20946
17	92.3077	71.4286	61.5385	87.5	78.1937	14.0499			75	95	94	88	10.0797		60	50	55	5.7735		80	98	86	92.3077	89.0769	7.20946
17.5	92.3077	71.4286	69.2308	87.5	80.1168	11.3919			75	95	94	88	10.0797		60	50	55	5.7735		80	98	86	92.3077	89.0769	7.20946
18	92.3077	71.4286	69.2308	87.5	80.1168	11.3919			75	95	94	88	10.0797		60	50	55	5.7735		80	98	86	92.3077	89.0769	7.20946
18.5	92.3077	71.4286	73.0769	87.5	81.0783	10.3825			75	95	94	88	10.0797		60	50	55	5.7735		80	98	86	92.3077	89.0769	7.20946
19	92.3077	71.4286	76.9231	87.5	82.0398	9.68031			75	95	94	88	10.0797		60	50	55	5.7735		80	98	86	92.3077	89.0769	7.20946
19.5	92.3077	71.4286	76.9231	87.5	83.9629	9.44459			75	95	94	88	10.0797		60	50	55	5.7735		80	98	86	92.3077	89.0769	7.20946
20	92.3077	71.4286	76.9231	87.5	84.9245	9.93883			75	95	94	88	10.0797		60	50	55	5.7735			98	86	92.3077	92.1026	5.36891
	92.3077	71.4286	84.6154	87.5	85.886	10.7819			75	95	94	88	10.0797		60	50	55	5.7735			98	86		92	6.9282
	92.3077	71.4286	88.4615	87.5	85.886	10.7819			75	95	94	88	10.0797		60	50	55	5.7735			98	86		92	6.9282
	92.3077	71.4286	92.3077	87.5	85.886	10.7819			75	95	94	88	10.0797		60	50	55	5.7735			98	86		92	6.9282
	92.3077	71.4286	92.3077	87.5	85.886	10.7819																86
	92.3077	71.4286	92.3077	87.5	85.886	10.7819
	92.3077	71.4286	92.3077	87.5	85.886	10.7819
	92.3077	71.4286	92.3077	87.5	85.886	10.7819
	92.3077
	92.3077																				p value	4.46422e-12
	92.3077
	92.3077

## Sheet: 4b
		0=not misal	1=misalign											control
														ko				Files	control <6month		ko<6months
		Files	control	Files	ko	Files	control+rev	Files	ko+rev					control +rev	40			245	0		123	one		1
		171	0			181	1 (3 crhom)	185	2			1	1	ko+rev	80			378	0		143	0		0
		172	0	185	1(4)	180	1 (4chrom)	184	3			1	1	control >12	23			112	0		156	0		0
		170	1	188	0	179	1 (2chrom)	133	0			1	0	ko>12	56			134	1		198	one		1
		composite	0	190	1	179 cell2	1	182	3			1	1					178	0		133	0		0
		169	0	191	0	178	0	177	many			0	1					156	0		144	0		0
				198	0	177	1 (many)	1322	0			1	0					189	0		150	0		0
				173	1(2)	189	0	175	many			0	1	ko >12	56			124	0		183	two		1
				174	1(many)	188	0	183	3			0	1	Ctrl >12	23			190	0		176	two		1
				196	0	146	0	176	many			0	1	ko + Rev	80			155	0		198	0		0
				195	0	187	1(3)	186	1(3)			1	1	Ctrl + Rev	40
				194	0									ko < 6	40				0.307794
							4 out of 10		8 out of 10			0.502625	0.410391	Ctrl<6	10				0.1			0.4		0.495595
					4 out of 10
							0.4		0.8

[truncated: 20 more sheets: Fig 5b, Fig 5d, Fig 5 e,f, 6a,b, 6d, 6e, 6g, 7 a,b misalignment, 7c k fibers, 7d SPP lenght, 7f attachments, Supl 3a, Suppl 4A (Dali), Supl 5b, Supl 6, Supl 8 e,f, Supl 9, Supl 10a, Supl 10b, Supl 11C (Dali)]
